# Supplementary material for: Long-term agricultural reuse of treated wastewater and sewage sludge: developing a Time to Critical Content Index for metal species
Source: Environ Monit Assess. 2024 Aug 24;196(9):836. doi: 10.1007/s10661-024-12999-z (PMC11343905; doi:10.1007/s10661-024-12999-z)
Supplement: Supplementary file 1 — Supplementary Material 1 [file 10661_2024_12999_MOESM1_ESM.xlsx]

## Sheet: Soil analyses
Supplementary Material													Limit of Reporting (LOR) of trace elements in extracts (values in µg L-1). Values below the LOR have been set to 0.
Long-term agricultural reuse of treated wastewater and sewage sludge: a Time to Critical Content Index applied to metal species Patricia Merdy, Rabia Cherfouh, Yves Lucas
													Ag	Cd	Co	Cr	Cu	Ni	Pb	Ti	Zn
													8	7	3.5	13	4.5	6.5	17	0.5	4.5
Element or compound content in soils (values in mg kg-1)												Ag-Tot		Ag-wat		Ag-ac		Ag-red		Ag-oxi		Ag-res		Cd-Tot		Cd-wat		Cd-ac		Cd-red		Cd-oxi		Cd-res		Co-Tot		Co-wat		Co-ac		Co-red		Co-oxi		Co-res		Cr-Tot
Sample name	Depth	Ca2+	Mg2+	K+	Na+	NH4+	Cl-	NO3-	NO2-	PO43-	SO42-	avg	std	avg	std	avg	std	avg	std	avg	std	avg	std	avg	std	avg	std	avg	std	avg	std	avg	std	avg	std	avg	std	avg	std	avg	std	avg	std	avg	std	avg	std	avg	std
S-SS 0-10	5	263.04	39.6373	402.375	97.2142	3.23	157.286	133.655	4.76625	86.2901	475.282	1.53	0.119359	0	/	0	/	1.38084	0.117836	0.146212	0.0190075	0	/	0.23	0.0128701	0	/	0	/	0.14	0.007	0.09	0.0108	0	/	16.48	0.48569	0	/	0.06	0.0054	5.67	0.14175	5.39	0.30723	5.36	0.3484	52.09	4.36777
S-SS 10-25	17.5	321.165	40.9186	300.347	96.0296	1.46	153.699	244.726	5.58236	57.2228	521.701	1.68	0.134669	0	/	0	/	1.68337	0.134669	0	/	0	/	0.21	0.015	0	/	0	/	0.15	0.012	0.06	0.009	0	/	16.76	0.60861	0	/	0.11	0.0121	5.2	0.3588	0.61	0.05978	10.84	0.4878	79.99	8.49448
S-SS 25-40	32.5	235.762	25.831	297.368	80.8494	0	143.409	143.577	4.18896	20.9089	370.444	0.41	0.0372178	0	/	0	/	0.413531	0.0372178	0	/	0	/	0	/	0	/	0	/	0	/	0	/	0	/	10.18	0.469742	0	/	0.26	0.0182	5.07	0.23829	0.34	0.0493	4.51	0.40139	48.55	1.23828
S-TW 0-10	5	62.7	15.0881	446.989	20.9121	2.51	111.321	64.8689	2.41848	85.7225	187.496	0	/	0	/	0	/	0	/	0	/	0	/	0.24	0.0192	0	/	0	/	0.24	0.0192	0	/	0	/	13.88	0.974108	0.04	0.0072	0	/	8.72	0.85456	0.42	0.04536	4.7	0.4653	40.14	3.66921
S-TW 10-25	17.5	42.4235	10.2761	188.193	32.7599	0	111.747	28.6	1.06543	43.9191	80.772	0	/	0	/	0	/	0	/	0	/	0	/	0.32	0.0243311	0	/	0	/	0.24	0.0216	0.08	0.0112	0	/	8.66	0.611607	0	/	0	/	2.86	0.03003	0.25	0.02125	5.55	0.6105	44.9	3.44843
S-TW 25-40	32.5	23.7155	19.7817	115.48	43.4926	0	119.036	7.8403	1.12184	4.89044	86.3363	0	/	0	/	0	/	0	/	0	/	0	/	0.16	/	0	/	0	/	0.16	0.0208	0	/	0	/	8.09	0.660177	0.04	0.0052	0.23	0.01518	2.38	0.23086	0.29	0.01885	5.15	0.618	41.68	2.18642
S-STW 0-10	5	110.773	15.2	150.676	59.354	0	111.356	36.0188	8.09929	37.6328	165.256	0.43	0.0518087	0	/	0	/	0.431739	0.0518087	0	/	0	/	0	/	0	/	0	/	0	/	0	/	0	/	24.85	1.64527	0	/	0.25	0.02125	4.1	0.2829	2.5	0.245	18	1.602	63.8	5.46189
S-STW 10-25	17.5	49.2534	9.09	133	78.7362	0	90.3929	13.1976	5.13644	28.7639	160.416	0.35	0.0422184	0	/	0	/	0.35182	0.0422184	0	/	0	/	0.24	0.0207966	0	/	0	/	0.17	0.0187	0.07	0.0091	0	/	23.22	1.57579	0.13	0.0065	0.1	0.0106	4.17	0.0417	2.71	0.4336	16.11	1.51434	60.94	2.9515
S-STW 25-40	32.5	50.5906	9.72061	113	76.3795	0	100.526	6.36004	2.02802	20.1245	146.339	0	/	0	/	0	/	0	/	0	/	0	/	0	/	0	/	0	/	0	/	0	/	0	/	24.72	1.63285	0	/	0	/	3.04	0.1216	2.3	0.253	19.38	1.60854	66.83	4.83768
S-WR 0-10	5	138.575	15.0804	65.2512	37.0827	0	178.933	26.9148	4.72142	0	40.1788	2.3	/	0	/	0	/	0	/	0	/	2.30268	0.138161	0	/	0	/	0	/	0	/	0	/	0	/	35.95	3.53064	0.08	0.008	0.19	0.01425	4.74	0.58776	2.93	0.23733	28.01	3.47324	100.98	16.6929
S-WR 10-25	17.5	128.068	9.34674	30.1718	57.2485	0	136.767	25.6004	2.23358	0	45.9873	0.24	0.0274003	0	/	0	/	0.152007	0.022801	0.0949691	0.015195	0	/	0	/	0	/	0	/	0	/	0	/	0	/	58.3	2.43673	0	/	0	/	21.05	1.1367	6.18	0.42642	31.07	2.11276	127.01	11.025
S-WR 25-40	32.5	120.404	10.7456	13.6646	58.9676	0	122.1	16.6904	0.847721	0	55.8511	0	/	0	/	0	/	0	/	0	/	0	/	0	/	0	/	0	/	0	/	0	/	0	/	37.4	2.52288	0.26	0.0104	0.18	0.0189	3.18	0.34344	3.11	0.27368	30.67	2.48427	96.99	3.98003
S-NA 0-10	5	15.9	15.7	100.3	144	6.2	147.171	55.5025	4.45825	35.9	37.2022	0	/	0	/	0	/	0	/	0	/	0	/	0.213159	0.0277107	0	/	0	/	0.213159	0.0277107	0	/	0	/	5.04852	0.580706	0	/	0	/	1.32392	0.177405	0.476639	0.0295516	3.24796	0.552153	23.816	1.35968
S-NA 10-25	17.5	28.5	15.7	38.1	133.925	6.99	145.803	18.256	2.16768	27.7	25.4471	2.01582	0.181424	0	/	0	/	0	/	0	/	2.01582	0.181424	0.211481	0.0190333	0	/	0	/	0.211481	0.0190333	0	/	0	/	6.69802	0.356346	0	/	0	/	1.64677	0.181144	0.466756	0.0732807	4.58449	0.297992	27.1553	3.08153
S-NA 25-40	32.5	106.3	24	26.15	120.3	1.69	301.914	16.6978	0	0	16.6295	1.66712	0.156675	0	/	0	/	0.258604	0.0232744	0	/	1.40852	0.154937	0	/	0	/	0	/	0	/	0	/	0	/	7.34783	0.786464	0	/	0	/	1.47484	0.109138	0.724892	0.101485	5.1481	0.772215	34.0209	1.7361
[truncated: 70 more columns]
